# Supplementary material for: The effect of prolonged spaceflight on cerebrospinal fluid and perivascular spaces of astronauts and cosmonauts
Source: Proc Natl Acad Sci U S A. 2022 Apr 12;119(17):e2120439119. doi: 10.1073/pnas.2120439119 (PMC9169932; doi:10.1073/pnas.2120439119)
Supplement: Supplementary File [file pnas.2120439119.sd01.xlsx]

## Sheet: Demographic
Demographic characteristics of the controls, NASA astronauts, and ROS cosmonauts.
		Controls	NASA astronauts		ROS cosmonauts	P value (ROS versus NASA ISS)
			Shuttle	ISS
	Number of participants (females)	13 (0)	7 (1)	24 (5)	13 (0)	N/A
	Age (years)	46.2 (4.8)	46.1 (2.8)	48.6 (5.4)	47.4 (5.2)	0.52
	Spaceflight duration (days)	N/A	14.7 (1.6)	174.4 (49.5)	184.4 (52.6)	0.57
	Previous time in space (days)	N/A	112.4 (130.4)	88.8 (121.6)	266.3 (172.2)	0.004
	Time between preflight MRI scan and launch (days)	N/A	140.9 (58.7)	517.2 (148.7)	121.0 (27.9)	<.001
	Time between landing and postflight MRI (days)	N/A	14.4 (6.6)	2.6 (1.7)	9.1 (3.2)	<.001
Significance by independent samples t-test. Values represent means (standard deviations), except those in the “number of participants” row.
Due to the small sample size, data pertaining to ESA astronauts have not been included in the statistical analyses exploring the differences between the space crews. Moreover, their demographic characteristics are not reported in this table in order to protect the ESA astronauts’ identity.

## Sheet: Pre-vs-Post
Analysis of WM-PVS, BG-PVS, VSA, and LV changes in controls, ISS spaceflyers (including NASA astronauts, ESA astronauts, and ROS cosmonauts), and NASA Space Shuttle astronauts (paired t-test)
	Area	Group	Preflight values (mm3)		Postflight values (mm3)		Pre- to post-flight paired difference (mm3)		p-value
			Mean	SD	Mean	SD	Mean	95% CI
	WM-PVS	Control (n=13)	1707	958.83	1768.46	966.66	61.46	-32.8 to 155.7	.18
		ISS	1441.24	653.32	1763.8	782.76	322.56	234.82 to 410.30	< .001
		Shuttle (n=7)	768.8	580.1	792.9	614.7	24.02	-10.6 to 58.7	.14
	BG-PVS	Control (n=13)	217.3	191.8	219.5	193.1	2.2	-9.60 to 14.06	.689
		ISS	148.86	119.09	170.17	118.14	21.3	14.09 to 28.53	< .001
		Shuttle (n=7)	68.27	44.38	69.4	45.42	1.16	-0.66 to 2.98	.17
	VSA	Control (n=13)	18594.2	3790.7	18431.5	3772.7	-162.8	-672.7 to 347.2	.5
		ISS	16951.3	3404.4	13808.1	3521.7	-3143.16	-3850.60 to -2435.72	< .001
		Shuttle (n=7)	15054.5	2878.1	14092	3914	-962.5	-2257.6 to 332.5	.12
	LV	Control (n=13)	20982.2	9144.5	21058.6	9071.6	76.3	-943.8 to 1096.5	.87
		ISS	16710	8228.17	18638.1	8786.71	1928.06	1400.50 to 2455.62	< .001
		Shuttle (n=7)	14723.3	4252.2	14816.6	4368.1	93.2	-245.6 to 432.1	.53
Analysis of WM-PVS, BG-PVS, VSA, and LV changes in controls, ROS cosmonauts, and NASA astronauts (paired t-test)
	Area	Group	Preflight values (mm3)		Postflight values (mm3)		Pre- to post-flight paired difference (mm3)		p-value
			Mean	SD	Mean	SD	Mean	95% CI
	WM-PVS	Control (n=13)	1707	958.83	1768.46	966.66	61.46	-32.8 to 155.7	.18
		ROS (n=13)	1976.4	543.3	2230.4	660.7	254	156.7 to 351.3	< .001
		NASA ISS (n=24)	1152.3	559.5	1435	698.2	282.7	187.6 to 377.7	< .001
		NASA Shuttle (n=7)	768.8	580.1	792.9	614.7	24.02	-10.6 to 58.7	.14
	BG-PVS	Control (n=13)	217.3	191.8	219.5	193.1	2.2	-9.60 to 14.06	.689
		ROS (n=13)	292.43	96.347	311.08	90.38	18.65	2.93 to 34.37	.02
		NASA ISS (n=24)	76.73	45.11	97.04	50.61	20.31	12.43 to 28.20	< .001
		NASA Shuttle (n=7)	68.27	44.38	69.4	45.42	1.16	-0.66 to 2.98	.17
	VSA	Control (n=13)	18594.2	3790.7	18431.5	3772.7	-162.8	-672.7 to 347.2	.5
		ROS (n=13)	17792.3	2651	14982.9	3223.8	-2809.5	-3650.2 to -1968.7	< .001
		NASA ISS (n=24)	16459.6	3801.8	13422.1	3806.6	-3037.5	-4115.8 to -1959.3	< .001
		NASA Shuttle (n=7)	15054.5	2878.1	14092	3914	-962.5	-2257.6 to 332.5	.12
	LV	Control (n=13)	20982.2	9144.5	21058.6	9071.6	76.3	-943.8 to 1096.5	.87
		ROS (n=13)	14340.4	6029.3	15497.3	6097.6	1157	341.0 to 3211.8	.009
		NASA ISS (n=24)	18560.5	9348.1	21037	9923.8	2476.5	1741.2 to 3211.8	< .001
		NASA Shuttle (n=7)	14723.3	4252.2	14816.6	4368.1	93.2	-245.6 to 432.1	.53
ROS vs NASA (Independent t-test)
	Area	Group	Pre- to post-flight % change			t	df	p-value
			Mean	SD	95% CI
	WM-PVS	Roscosmos (n=13)	0.124	6.3	4.6 to 20.3	3.373	32.19	.01
		NASA ISS (n=24)	0.255	16.9	18.3 to 32.6
		ESA	0.566	31.1	7.1 to 106.0	-	-	-
	BG-PVS	Roscosmos (n=13)	0.0806	11.87	0.88 to 15.23	3.121	35	.004
		NASA ISS (n=24)	0.3066	24.5	20.23 to 40.99
		ESA	0.431	46.7	-0.02 to 0.88	-	-	-
	VSA	Roscosmos (n=13)	-0.164	9.2	-23.7 to -9.1	0.563	35	.58
		NASA ISS (n=24)	-0.189	14.2	-24.9 to -12.9
		ESA	-0.275	7.4	-39.2 to -15.8	-	-	-
	LV	Roscosmos (n=13)	0.101	11.1	4.7 to 15.5	1.283	35	.21
		NASA ISS (n=24)	0.145	9.3	10.6 to 18.4
		ESA	0.112	11.8	-7.5 to 29.9	-	-	-

## Sheet: Regression and correlations
Regression analysis
	Dependent variable	F-statistic	adjusted R2	p-value
	WM-PVS postflight volume	1.16	0.008	.32
	Predictors	B	SE	95% CI	p-value
	Baseline brain volume	-0.001	0.001	-0.003 – 0.001	.32
	Age	28.94	23.1	-17.83 – 75.71	.22
Correlation analyses in long-duraton spaceflight groups (ESA, NASA ISS, ROS)
	Variable 1	Variable 2	p-value	Spearman's rho
	WM-PVS pre- to post-flight % change	VSA pre- to post-flight % change	.04	-0.32
	WM-PVS pre- to post-flight % change	Mission duration (days)	.04	0.33
	BG-PVS pre- to post-flight % change	VSA pre- to post-flight % change	.99	0.002
	BG-PVS pre- to post-flight % change	Mission duration (days)	.40	-0.14
	VSA pre- to post-flight % change	Mission duration (days)	< .001	-0.53
	LV pre- to post-flight % change	Mission duration (days)	.08	-0.28
	WM-PVS pre- to post-flight % change	Previous spaceflight experience (days)	.17	-0.26
	WM-PVS pre- to post-flight % change	Landing-postflight MRI interval (days)	.40	-0.14
	BG-PVS pre- to post-flight % change	Previous spaceflight experience (days)	.01	-0.47
	BG-PVS pre- to post-flight % change	Landing-postflight MRI interval (days)	.01	-0.39
	Baseline Brain volume			Age			Baseline WM-PVS volume
	correlation coefficient	p-value	correlation type	correlation coefficient	p-value	correlation type	correlation coefficient	p-value	correlation type
WM-PVS % change	-0.003	0.98	Spearman	0.17	0.29	Spearman	-0.19	0.25	Spearman
VSA % change	-0.09	0.56	Pearson	0.04	0.8	Pearson	-0.06	0.71	Pearson
LV % change	0.29	0.07	Pearson	-0.2	0.2	Pearson	-0.28	0.07	Pearson
	Baseline Brain volume			Age
	correlation coefficient	p-value	correlation type	correlation coefficient	p-value	correlation type
Baseline WM-PVS volume	-0.16	0.33	Pearson	0.17	0.28	Pearson
Baseline VSA volume	-0.22	0.16	Pearson	0.19	0.23	Pearson
Baseline LV volume	0.03	0.85	Spearman	0.08	0.64	Spearman

## Sheet: SANS
NASA ISS pre-to post-flight changes and SANS status mixed model ANOVA
	Area	Effect	F	df	p-value	η2p
	WM-PVS	Time	42.245	1, 22	< .001	0.658
		SANS	5.38	1, 22	.03	0.196
		Time x SANS	2.453	1, 22	.13	0.1
	BG-PVS	Time	21.902	1, 22	< .001	0.499
		SANS	0.865	1, 22	.36	0.038
		Time x SANS	1.21	1, 22	.28	0.052
	VSA	Time	31.553	1, 22	< .001	0.589
		SANS	0.009	1, 22	.93	0
		Time x SANS	0.36	1, 22	.56	0.016
	LV	Time	41.097	1, 22	< .001	0.651
		SANS	0.028	1, 22	.869	0.001
		Time x SANS	5.663	1, 22	.03	0.205
Note: time = pre- to post-flight change
NASA ISS pre-to post-flight changes and SANS post-hoc comparisons
	Area	Group	Preflight values (mm3)			Postflight values (mm3)			Pre- to post-flight difference (mm3)
			Mean	SD	P value (SANS vs non-SANS)	Mean	SD	P value (SANS vs non-SANS)	Mean	95% CI	P value (Pre- to Post-flight)
	WM-PVS	NASA ISS Non-SANS (n=16)	985.98	390.76	.04	1219.25	567.49	.03	233	120 to 347	< .001
		NASA ISS SANS (n=8)	1484.97	715.24		1866.38	769.71		381	221 to 542	< .001
	BG-PVS	NASA ISS Non-SANS (n=16)	68.93	37.43	.24	92.19	48.45	.52	23.26	11.83 to 34.69	<.001
		NASA ISS SANS (n=8)	92.34	57.14		106.75	56.77		14.41	6.05 to 22.77	.04
	VSA	NASA ISS Non-SANS (n=16)	16298.5	3586.8	.78	13485.2	4098.88	.91	-2813	-4156 to -1471	.001
		NASA ISS SANS (n=8)	16781.7	4443.48		13295.8	3403.23		-3486	-5385 to -1587	< .001
	LV	NASA ISS Non-SANS (n=16)	18050.9	6354.67	.72	21072.8	7539.53	.98	3022	2199 to 3845	< .001
		NASA ISS SANS (n=8)	19579.8	14100.2		20965.5	14204.3		1386	222 to 2550	.02
Age and brain volume in NASA ISS SANS vs Non-SANS
	Variable	NASA ISS SANS	NASA ISS non-SANS	p-value	test
	Age, mean (SD), years	50.09 (5.08)	47.86 (5.61)	.35	Independent sample t-test
	Baseline brain volume, median (IQR), cm3	1359.05 (1288.25 – 1408.45)	1418.6 (1315.89 – 1464.19)	.15	Mann-Whitney U test
